# Supplementary material for: Isolation and focal treatment of brain aneurysms using interfacial fluid trapping
Source: Sci Adv. 2024 Oct 4;10(40):eadp4579. doi: 10.1126/sciadv.adp4579 (PMC11451524; doi:10.1126/sciadv.adp4579)
Supplement: Supplementary file 2 — Movies S1 to S5 [file sciadv.adp4579_movies_s1_to_s5.zip]

Archive with 5 entries (5 files):
- adp4579_movie_s1.avi
- adp4579_movie_s2.avi
- adp4579_movie_s3.avi
- adp4579_movie_s4.avi
- adp4579_movie_s5.avi
